# Supplementary material for: Toward Functional Oil Blends: Physicochemical and Nutritional Evaluation of Rapeseed–Hazelnut Oil Mixtures
Source: Foods. 2025 Nov 22;14(23):4008. doi: 10.3390/foods14234008 (PMC12691934; doi:10.3390/foods14234008)
Supplement: Supplementary file 1 [file foods-14-04008-s001.zip]

Archive with 1 entries (1 files):
- foods-3970597-supplementary.docx
